# Supplementary material for: Lateralized differences in power spectra across different frequency bands during NREM sleep in patients with primary insomnia
Source: Front Neurosci. 2025 Jan 21;19:1532011. doi: 10.3389/fnins.2025.1532011 (PMC11790578; doi:10.3389/fnins.2025.1532011)
Supplement: Supplementary file 2 [file Table_1.xlsx]

## Sheet: PI_significant_results
	Row	Column	P_Value	R_Value
2	C3_Theta_log.back	C3_Delta_log.back	0.000553422	0.480126
3	C3_Sigma_log.back	C3_Delta_log.back	0.0330567	-0.308231
4	C4_Delta_log.back	C3_Delta_log.back	1.44377e-07	0.674796
5	C4_Beta1_log.back	C3_Delta_log.back	0.00465481	-0.401704
6	C4_Gamma_log.back	C3_Delta_log.back	0.00964397	0.369986
7	F3_Delta_log.back	C3_Delta_log.back	3.30963e-06	0.614965
8	F3_Theta_log.back	C3_Delta_log.back	0.00126762	0.451764
9	F3_Gamma_log.back	C3_Delta_log.back	0.0038201	-0.409811
10	O1_Delta_log.back	C3_Delta_log.back	1.49673e-05	0.580942
11	O1_Theta_log.back	C3_Delta_log.back	0.00272056	0.423292
12	O1_Sigma_log.back	C3_Delta_log.back	0.0417949	0.295009
13	O1_Gamma_log.back	C3_Delta_log.back	0.00114315	-0.455437
14	O2_Delta_log.back	C3_Delta_log.back	1.5772e-05	0.579689
15	PSG_wake.times	C3_Delta_log.back	0.0135347	-0.354125
16	C3_Delta_log.back	C3_Theta_log.back	0.000553422	0.480126
18	C3_Alpha_log.back	C3_Theta_log.back	0.00491483	0.399439
19	C3_Sigma_log.back	C3_Theta_log.back	0.00131156	0.450544
20	C3_Gamma_log.back	C3_Theta_log.back	0.0154761	-0.347635
21	C4_Theta_log.back	C3_Theta_log.back	8.63234e-08	0.683463
22	C4_Sigma_log.back	C3_Theta_log.back	0.0313369	0.311168
23	C4_Gamma_log.back	C3_Theta_log.back	0.00928948	0.371693
24	F3_Delta_log.back	C3_Theta_log.back	0.00042621	0.488581
25	F3_Theta_log.back	C3_Theta_log.back	1.0401e-13	0.838404
26	F3_Sigma_log.back	C3_Theta_log.back	0.00100965	0.459796
27	F3_Beta1_log.back	C3_Theta_log.back	0.0301346	0.313302
28	F4_Theta_log.back	C3_Theta_log.back	0.00110082	0.456767
29	F4_Sigma_log.back	C3_Theta_log.back	4.09752e-05	0.555898
30	F4_Beta1_log.back	C3_Theta_log.back	0.0361875	0.303195
31	F4_Gamma_log.back	C3_Theta_log.back	0.000750433	0.469985
32	O1_Delta_log.back	C3_Theta_log.back	8.13433e-06	0.595163
33	O1_Theta_log.back	C3_Theta_log.back	5.66207e-10	0.754997
34	O1_Sigma_log.back	C3_Theta_log.back	0.00906416	0.372808
35	O1_Beta1_log.back	C3_Theta_log.back	0.010589	0.365687
36	O1_Beta2_log.back	C3_Theta_log.back	0.0116392	0.361281
37	O2_Theta_log.back	C3_Theta_log.back	8.16715e-05	0.537502
38	O2_Sigma_log.back	C3_Theta_log.back	0.00452842	0.402845
39	O2_Gamma_log.back	C3_Theta_log.back	0.00874978	0.374403
40	PSG_wake.times	C3_Theta_log.back	0.0433976	-0.292836
41	C3_Theta_log.back	C3_Alpha_log.back	0.00491483	0.399439
43	C3_Sigma_log.back	C3_Alpha_log.back	7.36298e-05	0.540336
44	C3_Beta2_log.back	C3_Alpha_log.back	0.029768	-0.313966
45	C4_Alpha_log.back	C3_Alpha_log.back	1.78334e-15	0.866442
46	C4_Sigma_log.back	C3_Alpha_log.back	7.84177e-06	0.595996
47	F3_Alpha_log.back	C3_Alpha_log.back	0.000188704	0.513631
48	F3_Sigma_log.back	C3_Alpha_log.back	0.019161	0.337021
49	F3_Beta2_log.back	C3_Alpha_log.back	0.0068906	0.385001
50	F4_Delta_log.back	C3_Alpha_log.back	0.000976901	-0.460944
51	F4_Alpha_log.back	C3_Alpha_log.back	3.48074e-09	0.731631
52	F4_Sigma_log.back	C3_Alpha_log.back	1.68287e-10	0.769288
53	F4_Beta1_log.back	C3_Alpha_log.back	0.0190458	-0.337325
54	F4_Gamma_log.back	C3_Alpha_log.back	0.00506534	0.398175
55	O1_Theta_log.back	C3_Alpha_log.back	4.02233e-08	0.695812
56	O1_Alpha_log.back	C3_Alpha_log.back	5.06835e-10	0.756343
57	O1_Sigma_log.back	C3_Alpha_log.back	0.00275314	0.422829
58	O1_Gamma_log.back	C3_Alpha_log.back	0.0233173	-0.326949
59	O2_Alpha_log.back	C3_Alpha_log.back	1.78049e-09	0.740549
60	O2_Sigma_log.back	C3_Alpha_log.back	5.63127e-09	0.725007
61	education_Year	C3_Alpha_log.back	0.000517217	0.482337
62	C3_Delta_log.back	C3_Sigma_log.back	0.0330567	-0.308231
63	C3_Theta_log.back	C3_Sigma_log.back	0.00131156	0.450544
64	C3_Alpha_log.back	C3_Sigma_log.back	7.36298e-05	0.540336
66	C3_Beta1_log.back	C3_Sigma_log.back	0.000132974	0.523826
67	C3_Gamma_log.back	C3_Sigma_log.back	0.00452352	-0.40289
68	C4_Delta_log.back	C3_Sigma_log.back	0.000991285	-0.460436
69	C4_Theta_log.back	C3_Sigma_log.back	0.0477653	0.287228
70	C4_Alpha_log.back	C3_Sigma_log.back	0.0269847	0.319247
71	C4_Sigma_log.back	C3_Sigma_log.back	2.83107e-13	0.830554
72	C4_Beta1_log.back	C3_Sigma_log.back	0.000293515	0.500289
73	C4_Beta2_log.back	C3_Sigma_log.back	0.0199133	0.335069
74	F3_Sigma_log.back	C3_Sigma_log.back	9.14118e-08	0.682513
75	F3_Beta1_log.back	C3_Sigma_log.back	0.00236789	0.428653
76	F3_Beta2_log.back	C3_Sigma_log.back	0.021872	0.330266
77	F4_Sigma_log.back	C3_Sigma_log.back	1.89153e-08	0.707439
78	F4_Beta1_log.back	C3_Sigma_log.back	0.0160449	0.345865
79	F4_Beta2_log.back	C3_Sigma_log.back	0.0355544	0.304183
80	O1_Delta_log.back	C3_Sigma_log.back	0.0375722	0.301081
81	O1_Theta_log.back	C3_Sigma_log.back	0.0172118	0.342395
82	O1_Sigma_log.back	C3_Sigma_log.back	0.0281593	0.316966
83	O2_Delta_log.back	C3_Sigma_log.back	0.0172565	-0.342267
84	O2_Sigma_log.back	C3_Sigma_log.back	3.28673e-07	0.660306
85	O2_Beta1_log.back	C3_Sigma_log.back	0.00596801	0.39122
86	O2_Beta2_log.back	C3_Sigma_log.back	0.0130683	0.355802
87	C3_Sigma_log.back	C3_Beta1_log.back	0.000132974	0.523826
89	C3_Beta2_log.back	C3_Beta1_log.back	1.23289e-06	0.635257
90	C3_Gamma_log.back	C3_Beta1_log.back	0.0402752	-0.297134
91	C4_Beta1_log.back	C3_Beta1_log.back	2.42664e-10	0.765081
92	C4_Beta2_log.back	C3_Beta1_log.back	0.00446916	0.40339
93	F3_Sigma_log.back	C3_Beta1_log.back	4.83738e-06	0.60677
94	F3_Beta1_log.back	C3_Beta1_log.back	8.84713e-10	0.749483
95	F3_Beta2_log.back	C3_Beta1_log.back	0.0331517	0.308073
96	F4_Delta_log.back	C3_Beta1_log.back	0.00694133	0.384681
97	F4_Theta_log.back	C3_Beta1_log.back	0.000104154	0.530753
98	F4_Alpha_log.back	C3_Beta1_log.back	0.00120762	-0.453492
99	F4_Beta1_log.back	C3_Beta1_log.back	5.57119e-10	0.755194
100	F4_Gamma_log.back	C3_Beta1_log.back	0.0450989	-0.290599
101	O1_Alpha_log.back	C3_Beta1_log.back	0.0124665	-0.358043
102	O1_Beta1_log.back	C3_Beta1_log.back	1.15598e-07	0.678578
103	O1_Beta2_log.back	C3_Beta1_log.back	0.000311638	0.498437
104	O2_Beta1_log.back	C3_Beta1_log.back	8.87868e-12	0.800151
105	O2_Beta2_log.back	C3_Beta1_log.back	0.00218147	0.431779
106	C3_Alpha_log.back	C3_Beta2_log.back	0.029768	-0.313966
107	C3_Beta1_log.back	C3_Beta2_log.back	1.23289e-06	0.635257
109	C4_Alpha_log.back	C3_Beta2_log.back	0.000329201	-0.496732
110	C4_Beta2_log.back	C3_Beta2_log.back	0.0148715	0.349578
111	C4_Gamma_log.back	C3_Beta2_log.back	0.0095276	0.370541
112	F3_Theta_log.back	C3_Beta2_log.back	0.0367752	0.30229
113	F3_Sigma_log.back	C3_Beta2_log.back	0.0213453	0.331521
114	F3_Beta1_log.back	C3_Beta2_log.back	0.0004527	0.486648
115	F3_Beta2_log.back	C3_Beta2_log.back	0.0373991	0.301342
116	F4_Theta_log.back	C3_Beta2_log.back	0.00175459	0.439941
117	F4_Alpha_log.back	C3_Beta2_log.back	0.0116733	-0.361143
118	F4_Beta1_log.back	C3_Beta2_log.back	0.000264755	0.503453
119	O1_Beta1_log.back	C3_Beta2_log.back	1.03624e-05	0.589597
120	O1_Beta2_log.back	C3_Beta2_log.back	2.53308e-08	0.703004
121	O2_Alpha_log.back	C3_Beta2_log.back	0.0355021	-0.304266
122	O2_Beta1_log.back	C3_Beta2_log.back	0.0030067	0.419377
123	O2_Beta2_log.back	C3_Beta2_log.back	0.0298506	0.313816
124	O2_Gamma_log.back	C3_Beta2_log.back	0.0118953	0.360258
125	Age	C3_Beta2_log.back	0.0221181	0.329689
126	C3_Theta_log.back	C3_Gamma_log.back	0.0154761	-0.347635
127	C3_Sigma_log.back	C3_Gamma_log.back	0.00452352	-0.40289
128	C3_Beta1_log.back	C3_Gamma_log.back	0.0402752	-0.297134
130	C4_Gamma_log.back	C3_Gamma_log.back	0.00231957	0.429442
131	F3_Beta1_log.back	C3_Gamma_log.back	0.0292499	-0.314917
132	F3_Beta2_log.back	C3_Gamma_log.back	0.0449062	-0.290849
133	F3_Gamma_log.back	C3_Gamma_log.back	2.50662e-09	0.736043
134	F4_Delta_log.back	C3_Gamma_log.back	0.0300727	0.313413
135	O1_Delta_log.back	C3_Gamma_log.back	0.000124901	-0.525616
136	O1_Gamma_log.back	C3_Gamma_log.back	3.04084e-09	0.733458
137	O2_Theta_log.back	C3_Gamma_log.back	0.0148728	0.349574
138	C3_Delta_log.back	C4_Delta_log.back	1.44377e-07	0.674796
139	C3_Sigma_log.back	C4_Delta_log.back	0.000991285	-0.460436
141	C4_Sigma_log.back	C4_Delta_log.back	4.50035e-05	-0.553459
142	C4_Beta1_log.back	C4_Delta_log.back	4.37874e-05	-0.554174
143	C4_Beta2_log.back	C4_Delta_log.back	0.00064064	-0.475292
144	C4_Gamma_log.back	C4_Delta_log.back	0.00373032	0.410774
145	F3_Delta_log.back	C4_Delta_log.back	0.000196581	0.512419
146	F4_Delta_log.back	C4_Delta_log.back	0.000667231	0.473935
147	F4_Theta_log.back	C4_Delta_log.back	0.00132707	0.450122
148	F4_Beta2_log.back	C4_Delta_log.back	0.0232714	-0.327052
149	O1_Alpha_log.back	C4_Delta_log.back	0.0235505	0.32643
150	O1_Sigma_log.back	C4_Delta_log.back	0.0283912	0.316525
151	O1_Beta1_log.back	C4_Delta_log.back	0.00446559	0.403423
152	O1_Beta2_log.back	C4_Delta_log.back	0.00901807	0.373038
153	O2_Delta_log.back	C4_Delta_log.back	9.3292e-12	0.799672
154	O2_Theta_log.back	C4_Delta_log.back	0.000894764	0.463982
155	O2_Beta1_log.back	C4_Delta_log.back	0.0317829	-0.310394
156	O2_Beta2_log.back	C4_Delta_log.back	0.000406186	-0.490115
157	PSG_stages.2..	C4_Delta_log.back	0.0156712	0.347022
158	C3_Theta_log.back	C4_Theta_log.back	8.63234e-08	0.683463
159	C3_Sigma_log.back	C4_Theta_log.back	0.0477653	0.287228
161	C4_Alpha_log.back	C4_Theta_log.back	0.0253605	0.322543
162	C4_Gamma_log.back	C4_Theta_log.back	0.0450411	0.290674
163	F3_Delta_log.back	C4_Theta_log.back	0.028412	0.316485
164	F3_Theta_log.back	C4_Theta_log.back	3.66292e-07	0.658337
165	F3_Alpha_log.back	C4_Theta_log.back	0.0075877	0.380766
166	F3_Sigma_log.back	C4_Theta_log.back	9.21302e-06	0.592313
167	F3_Beta1_log.back	C4_Theta_log.back	0.0353133	0.304564
168	F4_Delta_log.back	C4_Theta_log.back	0.041578	0.295308
169	F4_Theta_log.back	C4_Theta_log.back	2.24901e-10	0.765962
170	F4_Sigma_log.back	C4_Theta_log.back	0.0137243	0.353458
171	F4_Beta1_log.back	C4_Theta_log.back	0.00765398	0.380381
172	O1_Theta_log.back	C4_Theta_log.back	9.18981e-06	0.592371
173	O1_Alpha_log.back	C4_Theta_log.back	0.0331775	0.30803
174	O1_Sigma_log.back	C4_Theta_log.back	0.00599309	0.39104
175	O1_Beta1_log.back	C4_Theta_log.back	0.00275671	0.422778
176	O2_Delta_log.back	C4_Theta_log.back	0.00574063	0.392881
177	O2_Theta_log.back	C4_Theta_log.back	2.48017e-15	0.864376
178	O2_Alpha_log.back	C4_Theta_log.back	0.0172289	0.342346
179	O2_Sigma_log.back	C4_Theta_log.back	0.021705	0.330661
180	C3_Alpha_log.back	C4_Alpha_log.back	1.78334e-15	0.866442
181	C3_Sigma_log.back	C4_Alpha_log.back	0.0269847	0.319247
182	C3_Beta2_log.back	C4_Alpha_log.back	0.000329201	-0.496732
183	C4_Theta_log.back	C4_Alpha_log.back	0.0253605	0.322543
185	C4_Sigma_log.back	C4_Alpha_log.back	9.50351e-05	0.533313
186	C4_Beta2_log.back	C4_Alpha_log.back	0.0246496	-0.324041
187	F3_Alpha_log.back	C4_Alpha_log.back	1.69972e-05	0.57789
188	F4_Alpha_log.back	C4_Alpha_log.back	1.04517e-11	0.798567
189	F4_Sigma_log.back	C4_Alpha_log.back	5.90606e-06	0.602366
190	F4_Beta1_log.back	C4_Alpha_log.back	0.0106916	-0.365241
191	O1_Theta_log.back	C4_Alpha_log.back	7.17463e-06	0.598008
192	O1_Alpha_log.back	C4_Alpha_log.back	5.88231e-10	0.754531
193	O1_Sigma_log.back	C4_Alpha_log.back	0.00678804	0.385656
194	O1_Beta2_log.back	C4_Alpha_log.back	0.0071202	-0.383567
195	O2_Theta_log.back	C4_Alpha_log.back	0.00420832	0.405865
196	O2_Alpha_log.back	C4_Alpha_log.back	7.47299e-15	0.857214
197	O2_Sigma_log.back	C4_Alpha_log.back	2.97497e-06	0.617226
198	O2_Beta2_log.back	C4_Alpha_log.back	0.00537031	-0.395712
199	education_Year	C4_Alpha_log.back	0.000319334	0.497679
200	C3_Theta_log.back	C4_Sigma_log.back	0.0313369	0.311168
201	C3_Alpha_log.back	C4_Sigma_log.back	7.84177e-06	0.595996
202	C3_Sigma_log.back	C4_Sigma_log.back	2.83107e-13	0.830554
203	C4_Delta_log.back	C4_Sigma_log.back	4.50035e-05	-0.553459
204	C4_Alpha_log.back	C4_Sigma_log.back	9.50351e-05	0.533313
206	C4_Beta1_log.back	C4_Sigma_log.back	0.00121971	0.453138
207	F3_Sigma_log.back	C4_Sigma_log.back	1.39721e-06	0.632765
208	F3_Beta1_log.back	C4_Sigma_log.back	0.0367552	0.30232
209	F4_Sigma_log.back	C4_Sigma_log.back	1.01505e-09	0.747757
210	F4_Gamma_log.back	C4_Sigma_log.back	0.0144173	0.351082
211	O1_Delta_log.back	C4_Sigma_log.back	0.0495895	0.285009
212	O1_Sigma_log.back	C4_Sigma_log.back	0.0382437	0.300079
213	O2_Sigma_log.back	C4_Sigma_log.back	4.45056e-09	0.728271
214	O2_Beta1_log.back	C4_Sigma_log.back	0.0391747	0.298714
215	O2_Beta2_log.back	C4_Sigma_log.back	0.0388262	0.299222
216	O2_Gamma_log.back	C4_Sigma_log.back	0.030266	0.313065
217	PSG_stages.2..	C4_Sigma_log.back	0.0278178	-0.317621
218	C3_Delta_log.back	C4_Beta1_log.back	0.00465481	-0.401704
219	C3_Sigma_log.back	C4_Beta1_log.back	0.000293515	0.500289
220	C3_Beta1_log.back	C4_Beta1_log.back	2.42664e-10	0.765081
221	C4_Delta_log.back	C4_Beta1_log.back	4.37874e-05	-0.554174
222	C4_Sigma_log.back	C4_Beta1_log.back	0.00121971	0.453138
224	C4_Beta2_log.back	C4_Beta1_log.back	2.87214e-08	0.701071
225	F3_Sigma_log.back	C4_Beta1_log.back	0.000290744	0.500582
226	F3_Beta1_log.back	C4_Beta1_log.back	0.000101808	0.531391
227	F4_Theta_log.back	C4_Beta1_log.back	0.0357947	0.303806
228	F4_Alpha_log.back	C4_Beta1_log.back	0.000241085	-0.5063
229	F4_Beta1_log.back	C4_Beta1_log.back	2.70481e-11	0.789052
230	O1_Alpha_log.back	C4_Beta1_log.back	9.86563e-05	-0.532271
231	O1_Beta1_log.back	C4_Beta1_log.back	0.0339652	0.306731
232	O1_Gamma_log.back	C4_Beta1_log.back	0.0199028	0.335096
233	O2_Delta_log.back	C4_Beta1_log.back	0.0422402	-0.294398
234	O2_Alpha_log.back	C4_Beta1_log.back	0.02921	-0.314991
235	O2_Beta1_log.back	C4_Beta1_log.back	2.32136e-18	0.901641
236	O2_Beta2_log.back	C4_Beta1_log.back	1.52931e-08	0.710617
237	O2_Gamma_log.back	C4_Beta1_log.back	0.00771845	0.38001
238	PSG_wake.times	C4_Beta1_log.back	0.0223795	0.329081
239	PSG_stages.2..	C4_Beta1_log.back	0.0388513	-0.299185
240	C3_Sigma_log.back	C4_Beta2_log.back	0.0199133	0.335069
241	C3_Beta1_log.back	C4_Beta2_log.back	0.00446916	0.40339
242	C3_Beta2_log.back	C4_Beta2_log.back	0.0148715	0.349578
243	C4_Delta_log.back	C4_Beta2_log.back	0.00064064	-0.475292
244	C4_Alpha_log.back	C4_Beta2_log.back	0.0246496	-0.324041
245	C4_Beta1_log.back	C4_Beta2_log.back	2.87214e-08	0.701071
247	C4_Gamma_log.back	C4_Beta2_log.back	0.0244396	0.324491
248	F3_Theta_log.back	C4_Beta2_log.back	0.0320478	0.309938
249	F3_Alpha_log.back	C4_Beta2_log.back	0.0130935	-0.35571
250	F4_Alpha_log.back	C4_Beta2_log.back	2.49952e-06	-0.620882
251	F4_Beta1_log.back	C4_Beta2_log.back	3.81936e-07	0.657574
252	F4_Beta2_log.back	C4_Beta2_log.back	5.66203e-10	0.754997
253	F4_Gamma_log.back	C4_Beta2_log.back	0.00498425	0.398852
254	O1_Alpha_log.back	C4_Beta2_log.back	1.63866e-05	-0.578771
255	O1_Sigma_log.back	C4_Beta2_log.back	0.0242555	-0.324887
256	O1_Gamma_log.back	C4_Beta2_log.back	0.00291144	0.420642
257	O2_Delta_log.back	C4_Beta2_log.back	0.00351414	-0.413178
258	O2_Alpha_log.back	C4_Beta2_log.back	0.00725006	-0.382773
259	O2_Beta1_log.back	C4_Beta2_log.back	5.53768e-07	0.650693
260	O2_Beta2_log.back	C4_Beta2_log.back	2.91155e-20	0.919379
261	O2_Gamma_log.back	C4_Beta2_log.back	7.66764e-09	0.720655
262	C3_Delta_log.back	C4_Gamma_log.back	0.00964397	0.369986
263	C3_Theta_log.back	C4_Gamma_log.back	0.00928948	0.371693
264	C3_Beta2_log.back	C4_Gamma_log.back	0.0095276	0.370541
265	C3_Gamma_log.back	C4_Gamma_log.back	0.00231957	0.429442
266	C4_Delta_log.back	C4_Gamma_log.back	0.00373032	0.410774
267	C4_Theta_log.back	C4_Gamma_log.back	0.0450411	0.290674
268	C4_Beta2_log.back	C4_Gamma_log.back	0.0244396	0.324491
270	F3_Delta_log.back	C4_Gamma_log.back	0.00231637	0.429494
271	F3_Theta_log.back	C4_Gamma_log.back	0.000177718	0.515402
272	F3_Gamma_log.back	C4_Gamma_log.back	0.0303579	0.3129
273	F4_Beta2_log.back	C4_Gamma_log.back	0.00282701	0.421795
274	F4_Gamma_log.back	C4_Gamma_log.back	9.77779e-08	0.68139
275	O1_Gamma_log.back	C4_Gamma_log.back	0.0162614	0.345206
276	O2_Theta_log.back	C4_Gamma_log.back	0.00837303	0.376381
277	O2_Gamma_log.back	C4_Gamma_log.back	1.05184e-07	0.680168
278	HAMA_A	C4_Gamma_log.back	0.0491413	-0.285548
279	C3_Delta_log.back	F3_Delta_log.back	3.30963e-06	0.614965
280	C3_Theta_log.back	F3_Delta_log.back	0.00042621	0.488581
281	C4_Delta_log.back	F3_Delta_log.back	0.000196581	0.512419
282	C4_Theta_log.back	F3_Delta_log.back	0.028412	0.316485
283	C4_Gamma_log.back	F3_Delta_log.back	0.00231637	0.429494
285	F3_Theta_log.back	F3_Delta_log.back	2.60559e-07	0.664478
286	F3_Beta1_log.back	F3_Delta_log.back	0.0319984	-0.310023
287	F3_Beta2_log.back	F3_Delta_log.back	0.0064183	-0.388088
288	F3_Gamma_log.back	F3_Delta_log.back	0.0454823	-0.290105
289	F4_Gamma_log.back	F3_Delta_log.back	0.00424582	0.405501
290	O1_Delta_log.back	F3_Delta_log.back	0.00135227	0.449446
291	O1_Theta_log.back	F3_Delta_log.back	0.00942467	0.371036
292	O1_Beta2_log.back	F3_Delta_log.back	4.71329e-05	0.55225
293	O2_Delta_log.back	F3_Delta_log.back	0.00236217	0.428745
294	O2_Theta_log.back	F3_Delta_log.back	0.0029068	0.420705
295	C3_Delta_log.back	F3_Theta_log.back	0.00126762	0.451764
296	C3_Theta_log.back	F3_Theta_log.back	1.0401e-13	0.838404
297	C3_Beta2_log.back	F3_Theta_log.back	0.0367752	0.30229
298	C4_Theta_log.back	F3_Theta_log.back	3.66292e-07	0.658337
299	C4_Beta2_log.back	F3_Theta_log.back	0.0320478	0.309938
300	C4_Gamma_log.back	F3_Theta_log.back	0.000177718	0.515402
301	F3_Delta_log.back	F3_Theta_log.back	2.60559e-07	0.664478
303	F3_Alpha_log.back	F3_Theta_log.back	0.00215991	0.432155
304	F3_Sigma_log.back	F3_Theta_log.back	0.0154657	0.347668
305	F4_Theta_log.back	F3_Theta_log.back	0.000480758	0.484709
306	F4_Sigma_log.back	F3_Theta_log.back	0.0240478	0.325338
307	F4_Beta1_log.back	F3_Theta_log.back	0.00701785	0.384201
308	F4_Beta2_log.back	F3_Theta_log.back	0.0197067	0.335599
309	F4_Gamma_log.back	F3_Theta_log.back	0.000256156	0.50446
310	O1_Delta_log.back	F3_Theta_log.back	0.000304842	0.49912
311	O1_Theta_log.back	F3_Theta_log.back	7.34013e-08	0.686137
312	O1_Sigma_log.back	F3_Theta_log.back	0.00738121	0.381984
313	O1_Beta1_log.back	F3_Theta_log.back	0.00249903	0.426582
314	O1_Beta2_log.back	F3_Theta_log.back	0.000131723	0.524097
315	O2_Theta_log.back	F3_Theta_log.back	3.43307e-06	0.614185
316	O2_Sigma_log.back	F3_Theta_log.back	0.0312372	0.311342
317	O2_Gamma_log.back	F3_Theta_log.back	0.00789319	0.379016
318	Clinical.Total.sleep.time	F3_Theta_log.back	0.0423705	-0.294221
319	C3_Alpha_log.back	F3_Alpha_log.back	0.000188704	0.513631
320	C4_Theta_log.back	F3_Alpha_log.back	0.0075877	0.380766
321	C4_Alpha_log.back	F3_Alpha_log.back	1.69972e-05	0.57789
322	C4_Beta2_log.back	F3_Alpha_log.back	0.0130935	-0.35571
323	F3_Theta_log.back	F3_Alpha_log.back	0.00215991	0.432155
325	F3_Sigma_log.back	F3_Alpha_log.back	0.015323	0.348121
326	F4_Alpha_log.back	F3_Alpha_log.back	4.00519e-09	0.729719
327	F4_Sigma_log.back	F3_Alpha_log.back	0.0392573	0.298594
328	O1_Theta_log.back	F3_Alpha_log.back	1.19399e-06	0.635892
329	O1_Alpha_log.back	F3_Alpha_log.back	7.20197e-09	0.721545
330	O1_Sigma_log.back	F3_Alpha_log.back	1.94367e-06	0.626082
331	O2_Theta_log.back	F3_Alpha_log.back	5.1129e-05	0.55011
332	O2_Alpha_log.back	F3_Alpha_log.back	3.12138e-06	0.61621
333	O2_Sigma_log.back	F3_Alpha_log.back	8.46763e-05	0.536508
334	O2_Beta2_log.back	F3_Alpha_log.back	0.000168588	-0.51695
335	education_Year	F3_Alpha_log.back	0.00111382	0.456354
336	Clinical_Time.in.Bed	F3_Alpha_log.back	0.0306139	-0.312443
337	C3_Theta_log.back	F3_Sigma_log.back	0.00100965	0.459796
338	C3_Alpha_log.back	F3_Sigma_log.back	0.019161	0.337021
339	C3_Sigma_log.back	F3_Sigma_log.back	9.14118e-08	0.682513
340	C3_Beta1_log.back	F3_Sigma_log.back	4.83738e-06	0.60677
341	C3_Beta2_log.back	F3_Sigma_log.back	0.0213453	0.331521
342	C4_Theta_log.back	F3_Sigma_log.back	9.21302e-06	0.592313
343	C4_Sigma_log.back	F3_Sigma_log.back	1.39721e-06	0.632765
344	C4_Beta1_log.back	F3_Sigma_log.back	0.000290744	0.500582
345	F3_Theta_log.back	F3_Sigma_log.back	0.0154657	0.347668
346	F3_Alpha_log.back	F3_Sigma_log.back	0.015323	0.348121
348	F3_Beta1_log.back	F3_Sigma_log.back	6.23983e-07	0.648445
349	F3_Beta2_log.back	F3_Sigma_log.back	0.0353211	0.304551
350	F4_Theta_log.back	F3_Sigma_log.back	3.16476e-05	0.562518
351	F4_Sigma_log.back	F3_Sigma_log.back	4.33944e-06	0.609139
352	F4_Beta1_log.back	F3_Sigma_log.back	0.00438183	0.404204
353	O1_Theta_log.back	F3_Sigma_log.back	0.00998585	0.368391
354	O1_Sigma_log.back	F3_Sigma_log.back	3.36084e-05	0.56099
355	O1_Beta1_log.back	F3_Sigma_log.back	0.00134421	0.449661
356	O2_Theta_log.back	F3_Sigma_log.back	0.0119954	0.359863
357	O2_Sigma_log.back	F3_Sigma_log.back	3.37092e-05	0.560913
358	O2_Beta1_log.back	F3_Sigma_log.back	0.000685363	0.473038
359	C3_Theta_log.back	F3_Beta1_log.back	0.0301346	0.313302
360	C3_Sigma_log.back	F3_Beta1_log.back	0.00236789	0.428653
361	C3_Beta1_log.back	F3_Beta1_log.back	8.84713e-10	0.749483
362	C3_Beta2_log.back	F3_Beta1_log.back	0.0004527	0.486648
363	C3_Gamma_log.back	F3_Beta1_log.back	0.0292499	-0.314917
364	C4_Theta_log.back	F3_Beta1_log.back	0.0353133	0.304564
365	C4_Sigma_log.back	F3_Beta1_log.back	0.0367552	0.30232
366	C4_Beta1_log.back	F3_Beta1_log.back	0.000101808	0.531391
367	F3_Delta_log.back	F3_Beta1_log.back	0.0319984	-0.310023
368	F3_Sigma_log.back	F3_Beta1_log.back	6.23983e-07	0.648445
370	F3_Beta2_log.back	F3_Beta1_log.back	4.61841e-10	0.757467
371	F4_Theta_log.back	F3_Beta1_log.back	4.09328e-05	0.555925
372	F4_Sigma_log.back	F3_Beta1_log.back	0.0203668	0.333923
373	F4_Beta1_log.back	F3_Beta1_log.back	0.000623115	0.476213
374	O1_Sigma_log.back	F3_Beta1_log.back	0.000632994	0.475691
375	O1_Beta1_log.back	F3_Beta1_log.back	1.41278e-06	0.632543
376	O2_Sigma_log.back	F3_Beta1_log.back	0.0394698	0.298287
377	O2_Beta1_log.back	F3_Beta1_log.back	2.13131e-06	0.624187
378	Age	F3_Beta1_log.back	0.0227	0.328344
379	C3_Alpha_log.back	F3_Beta2_log.back	0.0068906	0.385001
380	C3_Sigma_log.back	F3_Beta2_log.back	0.021872	0.330266
381	C3_Beta1_log.back	F3_Beta2_log.back	0.0331517	0.308073
382	C3_Beta2_log.back	F3_Beta2_log.back	0.0373991	0.301342
383	C3_Gamma_log.back	F3_Beta2_log.back	0.0449062	-0.290849
384	F3_Delta_log.back	F3_Beta2_log.back	0.0064183	-0.388088
385	F3_Sigma_log.back	F3_Beta2_log.back	0.0353211	0.304551
386	F3_Beta1_log.back	F3_Beta2_log.back	4.61841e-10	0.757467
388	F4_Sigma_log.back	F3_Beta2_log.back	0.000655613	0.474522
389	O1_Theta_log.back	F3_Beta2_log.back	0.0385831	0.299579
390	O1_Sigma_log.back	F3_Beta2_log.back	0.0187877	0.338013
391	O1_Gamma_log.back	F3_Beta2_log.back	0.0256442	-0.321955
392	O2_Sigma_log.back	F3_Beta2_log.back	0.00539125	0.395548
393	PSG_Wake.after.sleep.onset..min	F3_Beta2_log.back	0.0201708	-0.334416
394	C3_Delta_log.back	F3_Gamma_log.back	0.0038201	-0.409811
395	C3_Gamma_log.back	F3_Gamma_log.back	2.50662e-09	0.736043
396	C4_Gamma_log.back	F3_Gamma_log.back	0.0303579	0.3129
397	F3_Delta_log.back	F3_Gamma_log.back	0.0454823	-0.290105
399	F4_Delta_log.back	F3_Gamma_log.back	0.0331006	0.308158
400	O1_Delta_log.back	F3_Gamma_log.back	0.00235648	-0.428838
401	O1_Theta_log.back	F3_Gamma_log.back	0.0025366	-0.426006
402	O1_Sigma_log.back	F3_Gamma_log.back	0.0152675	-0.348298
403	O1_Beta1_log.back	F3_Gamma_log.back	0.0231699	-0.327279
404	O1_Beta2_log.back	F3_Gamma_log.back	0.00430293	-0.404952
405	O1_Gamma_log.back	F3_Gamma_log.back	6.77655e-19	0.907008
406	O2_Beta2_log.back	F3_Gamma_log.back	0.0189743	0.337515
407	O2_Gamma_log.back	F3_Gamma_log.back	0.000538379	0.481028
408	C3_Alpha_log.back	F4_Delta_log.back	0.000976901	-0.460944
409	C3_Beta1_log.back	F4_Delta_log.back	0.00694133	0.384681
410	C3_Gamma_log.back	F4_Delta_log.back	0.0300727	0.313413
411	C4_Delta_log.back	F4_Delta_log.back	0.000667231	0.473935
412	C4_Theta_log.back	F4_Delta_log.back	0.041578	0.295308
413	F3_Gamma_log.back	F4_Delta_log.back	0.0331006	0.308158
415	F4_Theta_log.back	F4_Delta_log.back	5.3072e-08	0.691399
416	F4_Sigma_log.back	F4_Delta_log.back	0.00762424	-0.380554
417	F4_Beta2_log.back	F4_Delta_log.back	0.00789702	-0.378994
418	F4_Gamma_log.back	F4_Delta_log.back	0.0105667	-0.365785
419	O1_Beta1_log.back	F4_Delta_log.back	0.00050985	0.482804
420	O2_Delta_log.back	F4_Delta_log.back	2.97774e-06	0.617207
421	O2_Theta_log.back	F4_Delta_log.back	0.0319992	0.310022
422	O2_Sigma_log.back	F4_Delta_log.back	0.0106524	-0.365411
423	O2_Beta1_log.back	F4_Delta_log.back	0.00757227	0.380856
424	PSQI	F4_Delta_log.back	0.00248803	0.426752
425	C3_Theta_log.back	F4_Theta_log.back	0.00110082	0.456767
426	C3_Beta1_log.back	F4_Theta_log.back	0.000104154	0.530753
427	C3_Beta2_log.back	F4_Theta_log.back	0.00175459	0.439941
428	C4_Delta_log.back	F4_Theta_log.back	0.00132707	0.450122
429	C4_Theta_log.back	F4_Theta_log.back	2.24901e-10	0.765962
430	C4_Beta1_log.back	F4_Theta_log.back	0.0357947	0.303806
431	F3_Theta_log.back	F4_Theta_log.back	0.000480758	0.484709
432	F3_Sigma_log.back	F4_Theta_log.back	3.16476e-05	0.562518
433	F3_Beta1_log.back	F4_Theta_log.back	4.09328e-05	0.555925
434	F4_Delta_log.back	F4_Theta_log.back	5.3072e-08	0.691399
436	F4_Beta1_log.back	F4_Theta_log.back	0.00143649	0.447265
437	F4_Beta2_log.back	F4_Theta_log.back	0.0402264	-0.297203
438	O1_Theta_log.back	F4_Theta_log.back	0.0490473	0.285662
439	O1_Sigma_log.back	F4_Theta_log.back	0.00226839	0.430293
440	O1_Beta1_log.back	F4_Theta_log.back	5.79714e-10	0.754709
441	O1_Beta2_log.back	F4_Theta_log.back	0.00438174	0.404205
442	O2_Delta_log.back	F4_Theta_log.back	0.000244783	0.505839
443	O2_Theta_log.back	F4_Theta_log.back	3.3358e-08	0.698748
444	O2_Beta1_log.back	F4_Theta_log.back	0.000685807	0.473017
445	PSQI	F4_Theta_log.back	0.00771572	0.380025
446	C3_Alpha_log.back	F4_Alpha_log.back	3.48074e-09	0.731631
447	C3_Beta1_log.back	F4_Alpha_log.back	0.00120762	-0.453492
448	C3_Beta2_log.back	F4_Alpha_log.back	0.0116733	-0.361143
449	C4_Alpha_log.back	F4_Alpha_log.back	1.04517e-11	0.798567
450	C4_Beta1_log.back	F4_Alpha_log.back	0.000241085	-0.5063
451	C4_Beta2_log.back	F4_Alpha_log.back	2.49952e-06	-0.620882
452	F3_Alpha_log.back	F4_Alpha_log.back	4.00519e-09	0.729719
454	F4_Sigma_log.back	F4_Alpha_log.back	0.000213911	0.5099
455	F4_Beta1_log.back	F4_Alpha_log.back	1.67449e-05	-0.578251
456	F4_Beta2_log.back	F4_Alpha_log.back	0.00548352	-0.394829
457	O1_Theta_log.back	F4_Alpha_log.back	1.46414e-07	0.674556
458	O1_Alpha_log.back	F4_Alpha_log.back	3.96906e-19	0.909243
459	O1_Sigma_log.back	F4_Alpha_log.back	4.72645e-05	0.552177
460	O1_Beta2_log.back	F4_Alpha_log.back	0.023457	-0.326638
461	O1_Gamma_log.back	F4_Alpha_log.back	0.0146216	-0.350401
462	O2_Theta_log.back	F4_Alpha_log.back	0.000819904	0.466977
463	O2_Alpha_log.back	F4_Alpha_log.back	1.28691e-12	0.817876
464	O2_Sigma_log.back	F4_Alpha_log.back	2.7135e-06	0.619164
465	O2_Beta1_log.back	F4_Alpha_log.back	0.000284675	-0.501231
466	O2_Beta2_log.back	F4_Alpha_log.back	9.75843e-09	-0.717197
467	O2_Gamma_log.back	F4_Alpha_log.back	0.00228418	-0.430029
468	education_Year	F4_Alpha_log.back	0.0133796	0.354677
469	C3_Theta_log.back	F4_Sigma_log.back	4.09752e-05	0.555898
470	C3_Alpha_log.back	F4_Sigma_log.back	1.68287e-10	0.769288
471	C3_Sigma_log.back	F4_Sigma_log.back	1.89153e-08	0.707439
472	C4_Theta_log.back	F4_Sigma_log.back	0.0137243	0.353458
473	C4_Alpha_log.back	F4_Sigma_log.back	5.90606e-06	0.602366
474	C4_Sigma_log.back	F4_Sigma_log.back	1.01505e-09	0.747757
475	F3_Theta_log.back	F4_Sigma_log.back	0.0240478	0.325338
476	F3_Alpha_log.back	F4_Sigma_log.back	0.0392573	0.298594
477	F3_Sigma_log.back	F4_Sigma_log.back	4.33944e-06	0.609139
478	F3_Beta1_log.back	F4_Sigma_log.back	0.0203668	0.333923
479	F3_Beta2_log.back	F4_Sigma_log.back	0.000655613	0.474522
480	F4_Delta_log.back	F4_Sigma_log.back	0.00762424	-0.380554
481	F4_Alpha_log.back	F4_Sigma_log.back	0.000213911	0.5099
483	F4_Gamma_log.back	F4_Sigma_log.back	0.00193457	0.436305
484	O1_Delta_log.back	F4_Sigma_log.back	0.0175174	0.34152
485	O1_Theta_log.back	F4_Sigma_log.back	7.0452e-07	0.64614
486	O1_Alpha_log.back	F4_Sigma_log.back	0.00102351	0.45932
487	O1_Sigma_log.back	F4_Sigma_log.back	0.00781993	0.37943
488	O2_Alpha_log.back	F4_Sigma_log.back	0.00102442	0.459289
489	O2_Sigma_log.back	F4_Sigma_log.back	6.86031e-12	0.802625
490	C3_Theta_log.back	F4_Beta1_log.back	0.0361875	0.303195
491	C3_Alpha_log.back	F4_Beta1_log.back	0.0190458	-0.337325
492	C3_Sigma_log.back	F4_Beta1_log.back	0.0160449	0.345865
493	C3_Beta1_log.back	F4_Beta1_log.back	5.57119e-10	0.755194
494	C3_Beta2_log.back	F4_Beta1_log.back	0.000264755	0.503453
495	C4_Theta_log.back	F4_Beta1_log.back	0.00765398	0.380381
496	C4_Alpha_log.back	F4_Beta1_log.back	0.0106916	-0.365241
497	C4_Beta1_log.back	F4_Beta1_log.back	2.70481e-11	0.789052
498	C4_Beta2_log.back	F4_Beta1_log.back	3.81936e-07	0.657574
499	F3_Theta_log.back	F4_Beta1_log.back	0.00701785	0.384201
500	F3_Sigma_log.back	F4_Beta1_log.back	0.00438183	0.404204
501	F3_Beta1_log.back	F4_Beta1_log.back	0.000623115	0.476213
502	F4_Theta_log.back	F4_Beta1_log.back	0.00143649	0.447265
503	F4_Alpha_log.back	F4_Beta1_log.back	1.67449e-05	-0.578251
505	F4_Beta2_log.back	F4_Beta1_log.back	0.000655171	0.474544
506	O1_Alpha_log.back	F4_Beta1_log.back	0.000406355	-0.490102
507	O1_Beta1_log.back	F4_Beta1_log.back	7.39971e-05	0.540201
508	O1_Beta2_log.back	F4_Beta1_log.back	0.000113336	0.528374
509	O2_Alpha_log.back	F4_Beta1_log.back	0.0103453	-0.366763
510	O2_Beta1_log.back	F4_Beta1_log.back	6.73465e-12	0.802802
511	O2_Beta2_log.back	F4_Beta1_log.back	9.53668e-07	0.640304
512	O2_Gamma_log.back	F4_Beta1_log.back	0.00408543	0.407079
513	C3_Sigma_log.back	F4_Beta2_log.back	0.0355544	0.304183
514	C4_Delta_log.back	F4_Beta2_log.back	0.0232714	-0.327052
515	C4_Beta2_log.back	F4_Beta2_log.back	5.66203e-10	0.754997
516	C4_Gamma_log.back	F4_Beta2_log.back	0.00282701	0.421795
517	F3_Theta_log.back	F4_Beta2_log.back	0.0197067	0.335599
518	F4_Delta_log.back	F4_Beta2_log.back	0.00789702	-0.378994
519	F4_Theta_log.back	F4_Beta2_log.back	0.0402264	-0.297203
520	F4_Alpha_log.back	F4_Beta2_log.back	0.00548352	-0.394829
521	F4_Beta1_log.back	F4_Beta2_log.back	0.000655171	0.474544
523	F4_Gamma_log.back	F4_Beta2_log.back	6.56458e-10	0.753186
524	O1_Gamma_log.back	F4_Beta2_log.back	0.00969363	0.369752
525	O2_Delta_log.back	F4_Beta2_log.back	0.00516543	-0.397353
526	O2_Beta2_log.back	F4_Beta2_log.back	7.41058e-08	0.68598
527	O2_Gamma_log.back	F4_Beta2_log.back	8.91821e-07	0.641607
528	PSQI	F4_Beta2_log.back	0.0488784	-0.285866
529	C3_Theta_log.back	F4_Gamma_log.back	0.000750433	0.469985
530	C3_Alpha_log.back	F4_Gamma_log.back	0.00506534	0.398175
531	C3_Beta1_log.back	F4_Gamma_log.back	0.0450989	-0.290599
532	C4_Sigma_log.back	F4_Gamma_log.back	0.0144173	0.351082
533	C4_Beta2_log.back	F4_Gamma_log.back	0.00498425	0.398852
534	C4_Gamma_log.back	F4_Gamma_log.back	9.77779e-08	0.68139
535	F3_Delta_log.back	F4_Gamma_log.back	0.00424582	0.405501
536	F3_Theta_log.back	F4_Gamma_log.back	0.000256156	0.50446
537	F4_Delta_log.back	F4_Gamma_log.back	0.0105667	-0.365785
538	F4_Sigma_log.back	F4_Gamma_log.back	0.00193457	0.436305
539	F4_Beta2_log.back	F4_Gamma_log.back	6.56458e-10	0.753186
541	O1_Delta_log.back	F4_Gamma_log.back	0.0334459	0.307584
542	O1_Theta_log.back	F4_Gamma_log.back	0.00254602	0.425863
543	O2_Sigma_log.back	F4_Gamma_log.back	0.00118042	0.454301
544	O2_Beta2_log.back	F4_Gamma_log.back	0.0452122	0.290453
545	O2_Gamma_log.back	F4_Gamma_log.back	5.33204e-06	0.60463
546	HAMA_A	F4_Gamma_log.back	0.0438736	-0.292203
547	C3_Delta_log.back	O1_Delta_log.back	1.49673e-05	0.580942
548	C3_Theta_log.back	O1_Delta_log.back	8.13433e-06	0.595163
549	C3_Sigma_log.back	O1_Delta_log.back	0.0375722	0.301081
550	C3_Gamma_log.back	O1_Delta_log.back	0.000124901	-0.525616
551	C4_Sigma_log.back	O1_Delta_log.back	0.0495895	0.285009
552	F3_Delta_log.back	O1_Delta_log.back	0.00135227	0.449446
553	F3_Theta_log.back	O1_Delta_log.back	0.000304842	0.49912
554	F3_Gamma_log.back	O1_Delta_log.back	0.00235648	-0.428838
555	F4_Sigma_log.back	O1_Delta_log.back	0.0175174	0.34152
556	F4_Gamma_log.back	O1_Delta_log.back	0.0334459	0.307584
558	O1_Theta_log.back	O1_Delta_log.back	0.000568436	0.479247
559	O1_Gamma_log.back	O1_Delta_log.back	0.00257664	-0.425401
560	C3_Delta_log.back	O1_Theta_log.back	0.00272056	0.423292
561	C3_Theta_log.back	O1_Theta_log.back	5.66207e-10	0.754997
562	C3_Alpha_log.back	O1_Theta_log.back	4.02233e-08	0.695812
563	C3_Sigma_log.back	O1_Theta_log.back	0.0172118	0.342395
564	C4_Theta_log.back	O1_Theta_log.back	9.18981e-06	0.592371
565	C4_Alpha_log.back	O1_Theta_log.back	7.17463e-06	0.598008
566	F3_Delta_log.back	O1_Theta_log.back	0.00942467	0.371036
567	F3_Theta_log.back	O1_Theta_log.back	7.34013e-08	0.686137
568	F3_Alpha_log.back	O1_Theta_log.back	1.19399e-06	0.635892
569	F3_Sigma_log.back	O1_Theta_log.back	0.00998585	0.368391
570	F3_Beta2_log.back	O1_Theta_log.back	0.0385831	0.299579
571	F3_Gamma_log.back	O1_Theta_log.back	0.0025366	-0.426006
572	F4_Theta_log.back	O1_Theta_log.back	0.0490473	0.285662
573	F4_Alpha_log.back	O1_Theta_log.back	1.46414e-07	0.674556
574	F4_Sigma_log.back	O1_Theta_log.back	7.0452e-07	0.64614
575	F4_Gamma_log.back	O1_Theta_log.back	0.00254602	0.425863
576	O1_Delta_log.back	O1_Theta_log.back	0.000568436	0.479247
578	O1_Alpha_log.back	O1_Theta_log.back	1.17568e-10	0.773327
579	O1_Sigma_log.back	O1_Theta_log.back	1.84661e-06	0.627129
580	O1_Gamma_log.back	O1_Theta_log.back	0.000295882	-0.500041
581	O2_Theta_log.back	O1_Theta_log.back	7.00869e-07	0.646239
582	O2_Alpha_log.back	O1_Theta_log.back	7.49808e-08	0.685787
583	O2_Sigma_log.back	O1_Theta_log.back	1.50772e-06	0.631237
584	O2_Beta2_log.back	O1_Theta_log.back	0.0339436	-0.306766
585	education_Year	O1_Theta_log.back	0.00158767	0.443621
586	PSG_wake.times	O1_Theta_log.back	0.0312667	-0.311291
587	C3_Alpha_log.back	O1_Alpha_log.back	5.06835e-10	0.756343
588	C3_Beta1_log.back	O1_Alpha_log.back	0.0124665	-0.358043
589	C4_Delta_log.back	O1_Alpha_log.back	0.0235505	0.32643
590	C4_Theta_log.back	O1_Alpha_log.back	0.0331775	0.30803
591	C4_Alpha_log.back	O1_Alpha_log.back	5.88231e-10	0.754531
592	C4_Beta1_log.back	O1_Alpha_log.back	9.86563e-05	-0.532271
593	C4_Beta2_log.back	O1_Alpha_log.back	1.63866e-05	-0.578771
594	F3_Alpha_log.back	O1_Alpha_log.back	7.20197e-09	0.721545
595	F4_Alpha_log.back	O1_Alpha_log.back	3.96906e-19	0.909243
596	F4_Sigma_log.back	O1_Alpha_log.back	0.00102351	0.45932
597	F4_Beta1_log.back	O1_Alpha_log.back	0.000406355	-0.490102
598	O1_Theta_log.back	O1_Alpha_log.back	1.17568e-10	0.773327
600	O1_Sigma_log.back	O1_Alpha_log.back	6.65106e-06	0.599713
601	O1_Gamma_log.back	O1_Alpha_log.back	0.00238028	-0.428453
602	O2_Theta_log.back	O1_Alpha_log.back	2.36257e-05	0.569843
603	O2_Alpha_log.back	O1_Alpha_log.back	2.08217e-16	0.879096
604	O2_Sigma_log.back	O1_Alpha_log.back	5.26014e-05	0.54936
605	O2_Beta1_log.back	O1_Alpha_log.back	0.000200099	-0.511892
606	O2_Beta2_log.back	O1_Alpha_log.back	1.23172e-08	-0.713809
607	O2_Gamma_log.back	O1_Alpha_log.back	0.00597074	-0.3912
608	education_Year	O1_Alpha_log.back	0.0033429	0.415176
609	C3_Delta_log.back	O1_Sigma_log.back	0.0417949	0.295009
610	C3_Theta_log.back	O1_Sigma_log.back	0.00906416	0.372808
611	C3_Alpha_log.back	O1_Sigma_log.back	0.00275314	0.422829
612	C3_Sigma_log.back	O1_Sigma_log.back	0.0281593	0.316966
613	C4_Delta_log.back	O1_Sigma_log.back	0.0283912	0.316525
614	C4_Theta_log.back	O1_Sigma_log.back	0.00599309	0.39104
615	C4_Alpha_log.back	O1_Sigma_log.back	0.00678804	0.385656
616	C4_Sigma_log.back	O1_Sigma_log.back	0.0382437	0.300079
617	C4_Beta2_log.back	O1_Sigma_log.back	0.0242555	-0.324887
618	F3_Theta_log.back	O1_Sigma_log.back	0.00738121	0.381984
619	F3_Alpha_log.back	O1_Sigma_log.back	1.94367e-06	0.626082
620	F3_Sigma_log.back	O1_Sigma_log.back	3.36084e-05	0.56099
621	F3_Beta1_log.back	O1_Sigma_log.back	0.000632994	0.475691
622	F3_Beta2_log.back	O1_Sigma_log.back	0.0187877	0.338013
623	F3_Gamma_log.back	O1_Sigma_log.back	0.0152675	-0.348298
624	F4_Theta_log.back	O1_Sigma_log.back	0.00226839	0.430293
625	F4_Alpha_log.back	O1_Sigma_log.back	4.72645e-05	0.552177
626	F4_Sigma_log.back	O1_Sigma_log.back	0.00781993	0.37943
627	O1_Theta_log.back	O1_Sigma_log.back	1.84661e-06	0.627129
628	O1_Alpha_log.back	O1_Sigma_log.back	6.65106e-06	0.599713
630	O1_Beta1_log.back	O1_Sigma_log.back	2.83863e-05	0.565263
631	O1_Beta2_log.back	O1_Sigma_log.back	0.0136377	0.353761
632	O1_Gamma_log.back	O1_Sigma_log.back	0.000138179	-0.522723
633	O2_Theta_log.back	O1_Sigma_log.back	0.00059142	0.477941
634	O2_Alpha_log.back	O1_Sigma_log.back	0.00237973	0.428462
635	O2_Sigma_log.back	O1_Sigma_log.back	5.68364e-08	0.690296
636	O2_Beta2_log.back	O1_Sigma_log.back	0.00250244	-0.426529
637	education_Year	O1_Sigma_log.back	0.0434751	0.292732
638	C3_Theta_log.back	O1_Beta1_log.back	0.010589	0.365687
639	C3_Beta1_log.back	O1_Beta1_log.back	1.15598e-07	0.678578
640	C3_Beta2_log.back	O1_Beta1_log.back	1.03624e-05	0.589597
641	C4_Delta_log.back	O1_Beta1_log.back	0.00446559	0.403423
642	C4_Theta_log.back	O1_Beta1_log.back	0.00275671	0.422778
643	C4_Beta1_log.back	O1_Beta1_log.back	0.0339652	0.306731
644	F3_Theta_log.back	O1_Beta1_log.back	0.00249903	0.426582
645	F3_Sigma_log.back	O1_Beta1_log.back	0.00134421	0.449661
646	F3_Beta1_log.back	O1_Beta1_log.back	1.41278e-06	0.632543
647	F3_Gamma_log.back	O1_Beta1_log.back	0.0231699	-0.327279
648	F4_Delta_log.back	O1_Beta1_log.back	0.00050985	0.482804
649	F4_Theta_log.back	O1_Beta1_log.back	5.79714e-10	0.754709
650	F4_Beta1_log.back	O1_Beta1_log.back	7.39971e-05	0.540201
651	O1_Sigma_log.back	O1_Beta1_log.back	2.83863e-05	0.565263
653	O1_Beta2_log.back	O1_Beta1_log.back	8.16494e-09	0.719758
654	O1_Gamma_log.back	O1_Beta1_log.back	0.0154384	-0.347754
655	O2_Delta_log.back	O1_Beta1_log.back	0.0412426	0.295774
656	O2_Theta_log.back	O1_Beta1_log.back	0.001074	0.457634
657	O2_Beta1_log.back	O1_Beta1_log.back	0.000307202	0.498881
658	Age	O1_Beta1_log.back	0.0393301	0.298489
659	C3_Theta_log.back	O1_Beta2_log.back	0.0116392	0.361281
660	C3_Beta1_log.back	O1_Beta2_log.back	0.000311638	0.498437
661	C3_Beta2_log.back	O1_Beta2_log.back	2.53308e-08	0.703004
662	C4_Delta_log.back	O1_Beta2_log.back	0.00901807	0.373038
663	C4_Alpha_log.back	O1_Beta2_log.back	0.0071202	-0.383567
664	F3_Delta_log.back	O1_Beta2_log.back	4.71329e-05	0.55225
665	F3_Theta_log.back	O1_Beta2_log.back	0.000131723	0.524097
666	F3_Gamma_log.back	O1_Beta2_log.back	0.00430293	-0.404952
667	F4_Theta_log.back	O1_Beta2_log.back	0.00438174	0.404205
668	F4_Alpha_log.back	O1_Beta2_log.back	0.023457	-0.326638
669	F4_Beta1_log.back	O1_Beta2_log.back	0.000113336	0.528374
670	O1_Sigma_log.back	O1_Beta2_log.back	0.0136377	0.353761
671	O1_Beta1_log.back	O1_Beta2_log.back	8.16494e-09	0.719758
673	O2_Beta1_log.back	O1_Beta2_log.back	0.0257814	0.321672
674	C3_Delta_log.back	O1_Gamma_log.back	0.00114315	-0.455437
675	C3_Alpha_log.back	O1_Gamma_log.back	0.0233173	-0.326949
676	C3_Gamma_log.back	O1_Gamma_log.back	3.04084e-09	0.733458
677	C4_Beta1_log.back	O1_Gamma_log.back	0.0199028	0.335096
678	C4_Beta2_log.back	O1_Gamma_log.back	0.00291144	0.420642
679	C4_Gamma_log.back	O1_Gamma_log.back	0.0162614	0.345206
680	F3_Beta2_log.back	O1_Gamma_log.back	0.0256442	-0.321955
681	F3_Gamma_log.back	O1_Gamma_log.back	6.77655e-19	0.907008
682	F4_Alpha_log.back	O1_Gamma_log.back	0.0146216	-0.350401
683	F4_Beta2_log.back	O1_Gamma_log.back	0.00969363	0.369752
684	O1_Delta_log.back	O1_Gamma_log.back	0.00257664	-0.425401
685	O1_Theta_log.back	O1_Gamma_log.back	0.000295882	-0.500041
686	O1_Alpha_log.back	O1_Gamma_log.back	0.00238028	-0.428453
687	O1_Sigma_log.back	O1_Gamma_log.back	0.000138179	-0.522723
688	O1_Beta1_log.back	O1_Gamma_log.back	0.0154384	-0.347754
690	O2_Beta1_log.back	O1_Gamma_log.back	0.0424444	0.29412
691	O2_Beta2_log.back	O1_Gamma_log.back	0.00044583	0.48714
692	O2_Gamma_log.back	O1_Gamma_log.back	1.14392e-05	0.587294
693	PSG_wake.times	O1_Gamma_log.back	0.0254931	0.322267
694	C3_Delta_log.back	O2_Delta_log.back	1.5772e-05	0.579689
695	C3_Sigma_log.back	O2_Delta_log.back	0.0172565	-0.342267
696	C4_Delta_log.back	O2_Delta_log.back	9.3292e-12	0.799672
697	C4_Theta_log.back	O2_Delta_log.back	0.00574063	0.392881
698	C4_Beta1_log.back	O2_Delta_log.back	0.0422402	-0.294398
699	C4_Beta2_log.back	O2_Delta_log.back	0.00351414	-0.413178
700	F3_Delta_log.back	O2_Delta_log.back	0.00236217	0.428745
701	F4_Delta_log.back	O2_Delta_log.back	2.97774e-06	0.617207
702	F4_Theta_log.back	O2_Delta_log.back	0.000244783	0.505839
703	F4_Beta2_log.back	O2_Delta_log.back	0.00516543	-0.397353
704	O1_Beta1_log.back	O2_Delta_log.back	0.0412426	0.295774
706	O2_Theta_log.back	O2_Delta_log.back	0.00248491	0.4268
707	O2_Beta2_log.back	O2_Delta_log.back	0.001777	-0.43947
708	C3_Theta_log.back	O2_Theta_log.back	8.16715e-05	0.537502
709	C3_Gamma_log.back	O2_Theta_log.back	0.0148728	0.349574
710	C4_Delta_log.back	O2_Theta_log.back	0.000894764	0.463982
711	C4_Theta_log.back	O2_Theta_log.back	2.48017e-15	0.864376
712	C4_Alpha_log.back	O2_Theta_log.back	0.00420832	0.405865
713	C4_Gamma_log.back	O2_Theta_log.back	0.00837303	0.376381
714	F3_Delta_log.back	O2_Theta_log.back	0.0029068	0.420705
715	F3_Theta_log.back	O2_Theta_log.back	3.43307e-06	0.614185
716	F3_Alpha_log.back	O2_Theta_log.back	5.1129e-05	0.55011
717	F3_Sigma_log.back	O2_Theta_log.back	0.0119954	0.359863
718	F4_Delta_log.back	O2_Theta_log.back	0.0319992	0.310022
719	F4_Theta_log.back	O2_Theta_log.back	3.3358e-08	0.698748
720	F4_Alpha_log.back	O2_Theta_log.back	0.000819904	0.466977
721	O1_Theta_log.back	O2_Theta_log.back	7.00869e-07	0.646239
722	O1_Alpha_log.back	O2_Theta_log.back	2.36257e-05	0.569843
723	O1_Sigma_log.back	O2_Theta_log.back	0.00059142	0.477941
724	O1_Beta1_log.back	O2_Theta_log.back	0.001074	0.457634
725	O2_Delta_log.back	O2_Theta_log.back	0.00248491	0.4268
727	O2_Alpha_log.back	O2_Theta_log.back	1.28705e-05	0.584525
728	O2_Beta2_log.back	O2_Theta_log.back	0.0328201	-0.308628
729	PSQI	O2_Theta_log.back	0.0234638	0.326623
730	C3_Alpha_log.back	O2_Alpha_log.back	1.78049e-09	0.740549
731	C3_Beta2_log.back	O2_Alpha_log.back	0.0355021	-0.304266
732	C4_Theta_log.back	O2_Alpha_log.back	0.0172289	0.342346
733	C4_Alpha_log.back	O2_Alpha_log.back	7.47299e-15	0.857214
734	C4_Beta1_log.back	O2_Alpha_log.back	0.02921	-0.314991
735	C4_Beta2_log.back	O2_Alpha_log.back	0.00725006	-0.382773
736	F3_Alpha_log.back	O2_Alpha_log.back	3.12138e-06	0.61621
737	F4_Alpha_log.back	O2_Alpha_log.back	1.28691e-12	0.817876
738	F4_Sigma_log.back	O2_Alpha_log.back	0.00102442	0.459289
739	F4_Beta1_log.back	O2_Alpha_log.back	0.0103453	-0.366763
740	O1_Theta_log.back	O2_Alpha_log.back	7.49808e-08	0.685787
741	O1_Alpha_log.back	O2_Alpha_log.back	2.08217e-16	0.879096
742	O1_Sigma_log.back	O2_Alpha_log.back	0.00237973	0.428462
743	O2_Theta_log.back	O2_Alpha_log.back	1.28705e-05	0.584525
745	O2_Sigma_log.back	O2_Alpha_log.back	0.000132766	0.52387
746	O2_Beta1_log.back	O2_Alpha_log.back	0.0113829	-0.362324
747	O2_Beta2_log.back	O2_Alpha_log.back	5.64916e-05	-0.547467
748	O2_Gamma_log.back	O2_Alpha_log.back	0.0103862	-0.366581
749	education_Year	O2_Alpha_log.back	0.00151065	0.445437
750	C3_Theta_log.back	O2_Sigma_log.back	0.00452842	0.402845
751	C3_Alpha_log.back	O2_Sigma_log.back	5.63127e-09	0.725007
752	C3_Sigma_log.back	O2_Sigma_log.back	3.28673e-07	0.660306
753	C4_Theta_log.back	O2_Sigma_log.back	0.021705	0.330661
754	C4_Alpha_log.back	O2_Sigma_log.back	2.97497e-06	0.617226
755	C4_Sigma_log.back	O2_Sigma_log.back	4.45056e-09	0.728271
756	F3_Theta_log.back	O2_Sigma_log.back	0.0312372	0.311342
757	F3_Alpha_log.back	O2_Sigma_log.back	8.46763e-05	0.536508
758	F3_Sigma_log.back	O2_Sigma_log.back	3.37092e-05	0.560913
759	F3_Beta1_log.back	O2_Sigma_log.back	0.0394698	0.298287
760	F3_Beta2_log.back	O2_Sigma_log.back	0.00539125	0.395548
761	F4_Delta_log.back	O2_Sigma_log.back	0.0106524	-0.365411
762	F4_Alpha_log.back	O2_Sigma_log.back	2.7135e-06	0.619164
763	F4_Sigma_log.back	O2_Sigma_log.back	6.86031e-12	0.802625
764	F4_Gamma_log.back	O2_Sigma_log.back	0.00118042	0.454301
765	O1_Theta_log.back	O2_Sigma_log.back	1.50772e-06	0.631237
766	O1_Alpha_log.back	O2_Sigma_log.back	5.26014e-05	0.54936
767	O1_Sigma_log.back	O2_Sigma_log.back	5.68364e-08	0.690296
768	O2_Alpha_log.back	O2_Sigma_log.back	0.000132766	0.52387
770	education_Year	O2_Sigma_log.back	0.0417426	0.295081
771	C3_Sigma_log.back	O2_Beta1_log.back	0.00596801	0.39122
772	C3_Beta1_log.back	O2_Beta1_log.back	8.87868e-12	0.800151
773	C3_Beta2_log.back	O2_Beta1_log.back	0.0030067	0.419377
774	C4_Delta_log.back	O2_Beta1_log.back	0.0317829	-0.310394
775	C4_Sigma_log.back	O2_Beta1_log.back	0.0391747	0.298714
776	C4_Beta1_log.back	O2_Beta1_log.back	2.32136e-18	0.901641
777	C4_Beta2_log.back	O2_Beta1_log.back	5.53768e-07	0.650693
778	F3_Sigma_log.back	O2_Beta1_log.back	0.000685363	0.473038
779	F3_Beta1_log.back	O2_Beta1_log.back	2.13131e-06	0.624187
780	F4_Delta_log.back	O2_Beta1_log.back	0.00757227	0.380856
781	F4_Theta_log.back	O2_Beta1_log.back	0.000685807	0.473017
782	F4_Alpha_log.back	O2_Beta1_log.back	0.000284675	-0.501231
783	F4_Beta1_log.back	O2_Beta1_log.back	6.73465e-12	0.802802
784	O1_Alpha_log.back	O2_Beta1_log.back	0.000200099	-0.511892
785	O1_Beta1_log.back	O2_Beta1_log.back	0.000307202	0.498881
786	O1_Beta2_log.back	O2_Beta1_log.back	0.0257814	0.321672
787	O1_Gamma_log.back	O2_Beta1_log.back	0.0424444	0.29412
788	O2_Alpha_log.back	O2_Beta1_log.back	0.0113829	-0.362324
790	O2_Beta2_log.back	O2_Beta1_log.back	5.89418e-08	0.689709
791	O2_Gamma_log.back	O2_Beta1_log.back	0.00233007	0.429269
792	PSG_wake.times	O2_Beta1_log.back	0.0370763	0.301831
793	C3_Sigma_log.back	O2_Beta2_log.back	0.0130683	0.355802
794	C3_Beta1_log.back	O2_Beta2_log.back	0.00218147	0.431779
795	C3_Beta2_log.back	O2_Beta2_log.back	0.0298506	0.313816
796	C4_Delta_log.back	O2_Beta2_log.back	0.000406186	-0.490115
797	C4_Alpha_log.back	O2_Beta2_log.back	0.00537031	-0.395712
798	C4_Sigma_log.back	O2_Beta2_log.back	0.0388262	0.299222
799	C4_Beta1_log.back	O2_Beta2_log.back	1.52931e-08	0.710617
800	C4_Beta2_log.back	O2_Beta2_log.back	2.91155e-20	0.919379
801	F3_Alpha_log.back	O2_Beta2_log.back	0.000168588	-0.51695
802	F3_Gamma_log.back	O2_Beta2_log.back	0.0189743	0.337515
803	F4_Alpha_log.back	O2_Beta2_log.back	9.75843e-09	-0.717197
804	F4_Beta1_log.back	O2_Beta2_log.back	9.53668e-07	0.640304
805	F4_Beta2_log.back	O2_Beta2_log.back	7.41058e-08	0.68598
806	F4_Gamma_log.back	O2_Beta2_log.back	0.0452122	0.290453
807	O1_Theta_log.back	O2_Beta2_log.back	0.0339436	-0.306766
808	O1_Alpha_log.back	O2_Beta2_log.back	1.23172e-08	-0.713809
809	O1_Sigma_log.back	O2_Beta2_log.back	0.00250244	-0.426529
810	O1_Gamma_log.back	O2_Beta2_log.back	0.00044583	0.48714
811	O2_Delta_log.back	O2_Beta2_log.back	0.001777	-0.43947
812	O2_Theta_log.back	O2_Beta2_log.back	0.0328201	-0.308628
813	O2_Alpha_log.back	O2_Beta2_log.back	5.64916e-05	-0.547467
814	O2_Beta1_log.back	O2_Beta2_log.back	5.89418e-08	0.689709
816	O2_Gamma_log.back	O2_Beta2_log.back	1.16849e-10	0.773395
817	PSG_Time.in.bed..min	O2_Beta2_log.back	0.0318345	-0.310305
818	C3_Theta_log.back	O2_Gamma_log.back	0.00874978	0.374403
819	C3_Beta2_log.back	O2_Gamma_log.back	0.0118953	0.360258
820	C4_Sigma_log.back	O2_Gamma_log.back	0.030266	0.313065
821	C4_Beta1_log.back	O2_Gamma_log.back	0.00771845	0.38001
822	C4_Beta2_log.back	O2_Gamma_log.back	7.66764e-09	0.720655
823	C4_Gamma_log.back	O2_Gamma_log.back	1.05184e-07	0.680168
824	F3_Theta_log.back	O2_Gamma_log.back	0.00789319	0.379016
825	F3_Gamma_log.back	O2_Gamma_log.back	0.000538379	0.481028
826	F4_Alpha_log.back	O2_Gamma_log.back	0.00228418	-0.430029
827	F4_Beta1_log.back	O2_Gamma_log.back	0.00408543	0.407079
828	F4_Beta2_log.back	O2_Gamma_log.back	8.91821e-07	0.641607
829	F4_Gamma_log.back	O2_Gamma_log.back	5.33204e-06	0.60463
830	O1_Alpha_log.back	O2_Gamma_log.back	0.00597074	-0.3912
831	O1_Gamma_log.back	O2_Gamma_log.back	1.14392e-05	0.587294
832	O2_Alpha_log.back	O2_Gamma_log.back	0.0103862	-0.366581
833	O2_Beta1_log.back	O2_Gamma_log.back	0.00233007	0.429269
834	O2_Beta2_log.back	O2_Gamma_log.back	1.16849e-10	0.773395
836	PSG_Time.in.bed..min	O2_Gamma_log.back	0.0243211	-0.324746
837	C3_Beta2_log.back	Age	0.0221181	0.329689
838	F3_Beta1_log.back	Age	0.0227	0.328344
839	O1_Beta1_log.back	Age	0.0393301	0.298489
841	BMI	Age	0.0268076	0.319598
842	PSQI	Age	0.0256203	0.322004
843	Clinical.Total.sleep.time	Age	0.00425195	-0.405442
844	Clinical_sleep.effciency...	Age	0.0127588	-0.356943
845	PSG_stages.2..	Age	0.0399529	0.297593
846	Age	BMI	0.0268076	0.319598
848	C3_Alpha_log.back	education_Year	0.000517217	0.482337
849	C4_Alpha_log.back	education_Year	0.000319334	0.497679
850	F3_Alpha_log.back	education_Year	0.00111382	0.456354
851	F4_Alpha_log.back	education_Year	0.0133796	0.354677
852	O1_Theta_log.back	education_Year	0.00158767	0.443621
853	O1_Alpha_log.back	education_Year	0.0033429	0.415176
854	O1_Sigma_log.back	education_Year	0.0434751	0.292732
855	O2_Alpha_log.back	education_Year	0.00151065	0.445437
856	O2_Sigma_log.back	education_Year	0.0417426	0.295081
858	Clinical_sleep.effciency...	education_Year	0.0176102	0.341256
859	F4_Delta_log.back	PSQI	0.00248803	0.426752
860	F4_Theta_log.back	PSQI	0.00771572	0.380025
861	F4_Beta2_log.back	PSQI	0.0488784	-0.285866
862	O2_Theta_log.back	PSQI	0.0234638	0.326623
863	Age	PSQI	0.0256203	0.322004
865	HAMA_D	PSQI	0.00373114	0.410765
866	Clinical.Total.sleep.time	PSQI	0.00067109	-0.473743
867	Clinical_sleep.effciency...	PSQI	0.00243733	-0.427544
868	C4_Gamma_log.back	HAMA_A	0.0491413	-0.285548
869	F4_Gamma_log.back	HAMA_A	0.0438736	-0.292203
871	HAMA_D	HAMA_A	2.72513e-09	0.734928
872	PSQI	HAMA_D	0.00373114	0.410765
873	HAMA_A	HAMA_D	2.72513e-09	0.734928
876	Clinical_Time.in.Bed	FIRST	0.0330348	-0.308268
877	F3_Alpha_log.back	Clinical_Time.in.Bed	0.0306139	-0.312443
878	FIRST	Clinical_Time.in.Bed	0.0330348	-0.308268
880	Clinical.Total.sleep.time	Clinical_Time.in.Bed	0.00222716	0.430991
881	Clinical_sleep.latency	Clinical_Time.in.Bed	0.0385005	-0.2997
882	F3_Theta_log.back	Clinical.Total.sleep.time	0.0423705	-0.294221
883	Age	Clinical.Total.sleep.time	0.00425195	-0.405442
884	PSQI	Clinical.Total.sleep.time	0.00067109	-0.473743
885	Clinical_Time.in.Bed	Clinical.Total.sleep.time	0.00222716	0.430991
887	Clinical_sleep.effciency...	Clinical.Total.sleep.time	6.97916e-12	0.802462
888	Clinical_sleep.latency	Clinical.Total.sleep.time	0.000392035	-0.491241
889	Age	Clinical_sleep.effciency...	0.0127588	-0.356943
890	education_Year	Clinical_sleep.effciency...	0.0176102	0.341256
891	PSQI	Clinical_sleep.effciency...	0.00243733	-0.427544
892	Clinical.Total.sleep.time	Clinical_sleep.effciency...	6.97916e-12	0.802462
894	Clinical_sleep.latency	Clinical_sleep.effciency...	0.025107	-0.323073
895	Clinical_Time.in.Bed	Clinical_sleep.latency	0.0385005	-0.2997
896	Clinical.Total.sleep.time	Clinical_sleep.latency	0.000392035	-0.491241
897	Clinical_sleep.effciency...	Clinical_sleep.latency	0.025107	-0.323073
899	PSG_Total.sleep.time..min	Clinical_sleep.latency	0.0445684	-0.291289
900	PSG_stages.2..	Clinical_sleep.latency	0.0266874	-0.319838
901	O2_Beta2_log.back	PSG_Time.in.bed..min	0.0318345	-0.310305
902	O2_Gamma_log.back	PSG_Time.in.bed..min	0.0243211	-0.324746
904	PSG_Sleep.latency.min	PSG_Time.in.bed..min	0.00334512	0.41515
905	PSG_wake.total.time	PSG_Time.in.bed..min	0.00629081	0.388955
906	PSG_wake.times	PSG_Time.in.bed..min	0.0190259	0.337378
907	PSG_stages.1..	PSG_Time.in.bed..min	0.0125266	0.357816
908	PSG_stages.3.and.4..	PSG_Time.in.bed..min	0.00619287	-0.389631
909	PSG_Time.in.bed..min	PSG_Sleep.latency.min	0.00334512	0.41515
911	PSG_wake.total.time	PSG_Sleep.latency.min	5.36254e-12	0.804957
912	PSG_wake.times	PSG_Sleep.latency.min	0.0362793	0.303053
913	PSG_Wake.after.sleep.onset..min	PSG_Sleep.latency.min	0.00189744	0.43703
914	PSG_Total.sleep.time..min	PSG_Sleep.latency.min	1.97503e-05	-0.574248
915	PSG_Sleep.efficiency....	PSG_Sleep.latency.min	1.08679e-09	-0.746893
916	PSG_stages.2..	PSG_Sleep.latency.min	4.19284e-08	-0.695156
917	R	PSG_Sleep.latency.min	5.16237e-05	-0.549856
918	PSG_Time.in.bed..min	PSG_wake.total.time	0.00629081	0.388955
919	PSG_Sleep.latency.min	PSG_wake.total.time	5.36254e-12	0.804957
921	PSG_Wake.after.sleep.onset..min	PSG_wake.total.time	1.07708e-16	0.882718
922	PSG_Total.sleep.time..min	PSG_wake.total.time	8.59621e-11	-0.776787
923	PSG_Sleep.efficiency....	PSG_wake.total.time	1.52455e-36	-0.984679
924	PSG_stages.2..	PSG_wake.total.time	2.23581e-11	-0.790997
925	R	PSG_wake.total.time	9.59549e-08	-0.681704
926	C3_Delta_log.back	PSG_wake.times	0.0135347	-0.354125
927	C3_Theta_log.back	PSG_wake.times	0.0433976	-0.292836
928	C4_Beta1_log.back	PSG_wake.times	0.0223795	0.329081
929	O1_Theta_log.back	PSG_wake.times	0.0312667	-0.311291
930	O1_Gamma_log.back	PSG_wake.times	0.0254931	0.322267
931	O2_Beta1_log.back	PSG_wake.times	0.0370763	0.301831
932	PSG_Time.in.bed..min	PSG_wake.times	0.0190259	0.337378
933	PSG_Sleep.latency.min	PSG_wake.times	0.0362793	0.303053
935	PSG_stages.2..	PSG_wake.times	0.0139877	-0.352543
936	F3_Beta2_log.back	PSG_Wake.after.sleep.onset..min	0.0201708	-0.334416
937	PSG_Sleep.latency.min	PSG_Wake.after.sleep.onset..min	0.00189744	0.43703
938	PSG_wake.total.time	PSG_Wake.after.sleep.onset..min	1.07708e-16	0.882718
940	PSG_Total.sleep.time..min	PSG_Wake.after.sleep.onset..min	7.54184e-09	-0.72089
941	PSG_Sleep.efficiency....	PSG_Wake.after.sleep.onset..min	3.46216e-19	-0.909805
942	PSG_stages.2..	PSG_Wake.after.sleep.onset..min	7.05378e-07	-0.646116
943	R	PSG_Wake.after.sleep.onset..min	2.56789e-06	-0.620319
944	Clinical_sleep.latency	PSG_Total.sleep.time..min	0.0445684	-0.291289
945	PSG_Sleep.latency.min	PSG_Total.sleep.time..min	1.97503e-05	-0.574248
946	PSG_wake.total.time	PSG_Total.sleep.time..min	8.59621e-11	-0.776787
947	PSG_Wake.after.sleep.onset..min	PSG_Total.sleep.time..min	7.54184e-09	-0.72089
949	PSG_Sleep.efficiency....	PSG_Total.sleep.time..min	7.36136e-14	0.84102
950	PSG_stages.2..	PSG_Total.sleep.time..min	1.87633e-07	0.670266
951	R	PSG_Total.sleep.time..min	2.35383e-06	0.622132
952	PSG_Sleep.latency.min	PSG_Sleep.efficiency....	1.08679e-09	-0.746893
953	PSG_wake.total.time	PSG_Sleep.efficiency....	1.52455e-36	-0.984679
954	PSG_Wake.after.sleep.onset..min	PSG_Sleep.efficiency....	3.46216e-19	-0.909805
955	PSG_Total.sleep.time..min	PSG_Sleep.efficiency....	7.36136e-14	0.84102
957	PSG_stages.2..	PSG_Sleep.efficiency....	5.0735e-11	0.782478
958	R	PSG_Sleep.efficiency....	2.77243e-08	0.701616
959	PSG_Time.in.bed..min	PSG_stages.1..	0.0125266	0.357816
961	PSG_stages.3.and.4..	PSG_stages.1..	0.0141828	-0.351875
962	C4_Delta_log.back	PSG_stages.2..	0.0156712	0.347022
963	C4_Sigma_log.back	PSG_stages.2..	0.0278178	-0.317621
964	C4_Beta1_log.back	PSG_stages.2..	0.0388513	-0.299185
965	Age	PSG_stages.2..	0.0399529	0.297593
966	Clinical_sleep.latency	PSG_stages.2..	0.0266874	-0.319838
967	PSG_Sleep.latency.min	PSG_stages.2..	4.19284e-08	-0.695156
968	PSG_wake.total.time	PSG_stages.2..	2.23581e-11	-0.790997
969	PSG_wake.times	PSG_stages.2..	0.0139877	-0.352543
970	PSG_Wake.after.sleep.onset..min	PSG_stages.2..	7.05378e-07	-0.646116
971	PSG_Total.sleep.time..min	PSG_stages.2..	1.87633e-07	0.670266
972	PSG_Sleep.efficiency....	PSG_stages.2..	5.0735e-11	0.782478
974	R	PSG_stages.2..	0.0102713	0.367094
975	PSG_Time.in.bed..min	PSG_stages.3.and.4..	0.00619287	-0.389631
976	PSG_stages.1..	PSG_stages.3.and.4..	0.0141828	-0.351875
978	PSG_Sleep.latency.min	R	5.16237e-05	-0.549856
979	PSG_wake.total.time	R	9.59549e-08	-0.681704
980	PSG_Wake.after.sleep.onset..min	R	2.56789e-06	-0.620319
981	PSG_Total.sleep.time..min	R	2.35383e-06	0.622132
982	PSG_Sleep.efficiency....	R	2.77243e-08	0.701616
983	PSG_stages.2..	R	0.0102713	0.367094

## Sheet: PI_cor
Row	Column	P_Value	R_Value
Correlation between subjective and objective sleep parameters
Clinical_sleep.latency	PSG_Total.sleep.time..min	0.0445684	-0.291289
Clinical_sleep.latency	PSG_stages.2..	0.0266874	-0.319838
Correlation between baseline characteristics and power spectra of different channels
Age	C3_Beta2_log.back	0.0221181	0.329689
Age	F3_Beta1_log.back	0.0227	0.328344
Age	O1_Beta1_log.back	0.0393301	0.298489
education_Year	C3_Alpha_log.back	0.000517217	0.482337
education_Year	C4_Alpha_log.back	0.000319334	0.497679
education_Year	F3_Alpha_log.back	0.00111382	0.456354
education_Year	F4_Alpha_log.back	0.0133796	0.354677
education_Year	O1_Theta_log.back	0.00158767	0.443621
education_Year	O1_Alpha_log.back	0.0033429	0.415176
education_Year	O1_Sigma_log.back	0.0434751	0.292732
education_Year	O2_Alpha_log.back	0.00151065	0.445437
education_Year	O2_Sigma_log.back	0.0417426	0.295081
Correlation between scales and power spectra of different channels
PSQI	F4_Delta_log.back	0.00248803	0.426752
PSQI	F4_Theta_log.back	0.00771572	0.380025
PSQI	F4_Beta2_log.back	0.0488784	-0.285866
PSQI	O2_Theta_log.back	0.0234638	0.326623
PSQI	Age	0.0256203	0.322004
PSQI	HAMA_D	0.00373114	0.410765
PSQI	Clinical.Total.sleep.time	0.00067109	-0.473743
PSQI	Clinical_sleep.effciency...	0.00243733	-0.427544
FIRST	Clinical_Time.in.Bed	0.0330348	-0.308268
HAMA	C4_Gamma_log.back	0.0491413	-0.285548
HAMA	F4_Gamma_log.back	0.0438736	-0.292203
Correlation between PSG parameters and power spectra of different channels
PSG_wake.times	C3_Delta_log.back	0.0135347	-0.354125
PSG_wake.times	C3_Theta_log.back	0.0433976	-0.292836
PSG_wake.times	C4_Beta1_log.back	0.0223795	0.329081
PSG_wake.times	O1_Theta_log.back	0.0312667	-0.311291
PSG_wake.times	O1_Gamma_log.back	0.0254931	0.322267
PSG_wake.times	O2_Beta1_log.back	0.0370763	0.301831
PSG_Wake.after.sleep.onset..min	F3_Beta2_log.back	0.0201708	-0.334416
PSG_stages.2..	C4_Delta_log.back	0.0156712	0.347022
PSG_stages.2..	C4_Sigma_log.back	0.0278178	-0.317621
PSG_stages.2..	C4_Beta1_log.back	0.0388513	-0.299185
PSG_Time.in.bed..min	O2_Beta2_log.back	0.0318345	-0.310305
PSG_Time.in.bed..min	O2_Gamma_log.back	0.0243211	-0.324746
